# Supplementary material for: Oral Cladribine Impairs Intermediate, but Not Conventional, Monocyte Transmigration in Multiple Sclerosis Patients across a Model Blood-Brain Barrier
Source: Int J Mol Sci. 2023 Mar 30;24(7):6487. doi: 10.3390/ijms24076487 (PMC10094666; doi:10.3390/ijms24076487)
Supplement: Supplementary file 1 [file ijms-24-06487-s001.zip]

Archive with 1 entries (1 files):
- ijms-2268825-supplementary.pdf
